# Supplementary material for: Prebiotic Treatment During Pregnancy Prevents Social Deficits Associated with Autism Spectrum Disorder-like Behavior Induced by Maternal Immune Activation
Source: Microorganisms. 2025 Dec 26;14(1):60. doi: 10.3390/microorganisms14010060 (PMC12843959; doi:10.3390/microorganisms14010060)
Supplement: Supplementary file 1 [file microorganisms-14-00060-s001.zip]

Archive with 1 entries (1 files):
- microorganisms-3714547-supplementary.pdf
